# Supplementary material for: Comprehensive Hand Evaluation Form: Feasibility of Merging the Most Common Hand-Specific Patient-Reported Outcome Measures
Source: Medicina (Kaunas). 2026 May 10;62(5):929. doi: 10.3390/medicina62050929 (PMC13208409; doi:10.3390/medicina62050929)
Supplement: Supplementary file 1 [file medicina-62-00929-s001.zip]

Archive with 1 entries (1 files):
- medicina-4185891-supplementary.pdf
